# Supplementary material for: Identification of Filovirus Entry Inhibitors from Marine Fungus-Derived Indole Alkaloids
Source: Mar Drugs. 2025 Jan 3;23(1):23. doi: 10.3390/md23010023 (PMC11766795; doi:10.3390/md23010023)
Supplement: Supplementary file 1 [file marinedrugs-23-00023-s001.zip]

Archive with 1 entries (1 files):
- Table_S1_CompoundList-20250112.pdf
